# Supplementary material for: DspA/E-Triggered Non-Host Resistance against E. amylovora Depends on the Arabidopsis GLYCOLATE OXIDASE 2 Gene
Source: Int J Mol Sci. 2022 Apr 11;23(8):4224. doi: 10.3390/ijms23084224 (PMC9029980; doi:10.3390/ijms23084224)
Supplement: Supplementary file 1 [file ijms-23-04224-s001.zip]

Archive with 1 entries (1 files):
- ijms-1641015-supplementary.pdf
